# Supplementary material for: In Vivo Lentiviral Gene Delivery of HLA-DR and Vaccination of Humanized Mice for Improving the Human T and B Cell Immune Reconstitution
Source: Biomedicines. 2021 Aug 5;9(8):961. doi: 10.3390/biomedicines9080961 (PMC8393476; doi:10.3390/biomedicines9080961)
Supplement: Supplementary file 1 [file biomedicines-09-00961-s001.zip]

Archive with 2 entries (2 files):
- 20210727 Supp. tab. Kumar, Koenig et al.pdf
- 20210803 Supp. fig. Kumar, Koenig et al.pdf
